# Supplementary material for: Reference Values and Age Differences in Body Composition of Community-Dwelling Older Japanese Men and Women: A Pooled Analysis of Four Cohort Studies
Source: PLoS One. 2015 Jul 6;10(7):e0131975. doi: 10.1371/journal.pone.0131975 (PMC4492501; doi:10.1371/journal.pone.0131975)
Supplement: S1 Table — KUSATSU = Kusatsu Longitudinal Study, HATOYAMA = Hatoyama Cohort Study, ITABASHI = Itabashi Cohort Study, KASHIWA = Kashiwa Cohort Study, BMI = body mass index: weight (kg)/height (m)2, FM = fat mass, FMI = fat mass index: fat mass (kg)/height (m)2, FFM = fat-free mass, FFMI = fat-free mass index: fat-free mass (kg)/height (m)2, LSTM = lean soft tissue mass, SMI = skeletal muscle mass index: appendicular lean soft tissue mass (kg)/height (m)2. *Low SMI is defined as <7.0 kg/m2 using the Asian Working Group for Sarcopenia algorithm [4]. (XLSX) [file pone.0131975.s001.xlsx]

## Sheet: S1 Table
S1 Table. Characteristics of male participants, by cohort
Variables	Mean ± SD or n (%)
	Overall				KUSATSU				HATOYAMA				ITABASHI				KASHIWA
	(n = 2145)				(n = 434)				(n = 383)				(n = 337)				(n = 991)				P value
Age, years	72.85	±	5.643		72.7	±	6.243		71.56	±	4.974		73.63	±	5.491		73.14	±	5.584		< 0.001
Age group, n (%)																					< 0.001
65-69	725	-33.8			169	-38.9			160	-41.8			95	-28.2			301	-30.4
70-74	646	-30.1			108	-24.9			120	-31.3			93	-27.6			325	-32.8
75-79	471	-22			91	-21			72	-18.8			86	-25.5			222	-22.4
80-84	236	-11			43	-9.9			31	-8.1			56	-16.6			106	-10.7
85+	67	-3.1			23	-5.3			0	(0.0)			7	-2.1			37	-3.7
Chronic disease, n (%)
Hypertension (n = 2142)	1015	-47.4			174	-40.2			183	-47.8			188	-56.1			470	-47.4			< 0.001
Stroke (n = 2141)	171	-8			23	-5.3			36	-9.4			38	-11.3			74	-7.5			0.013
Heart disease (n = 2142)	430	-20.1			55	-12.7			97	-25.3			66	-19.6			212	-21.4			< 0.001
Diabetes mellitus (n = 2139)	353	-16.5			64	-14.9			73	-19.1			64	-19.1			152	-15.3			0.154
Body composition parameters
Height, cm	163.372	±	5.98383		161.396	±	6.15429		163.231	±	5.74518		163.608	±	6.07908		164.213	±	5.76667		< 0.001
Weight, kg	62.4943	±	9.0228		61.1323	±	9.45752		62.271	±	8.94529		63.4107	±	9.39711		62.8655	±	8.66516		0.002
BMI, kg/m2	23.3838	±	2.93057		23.4389	±	3.19771		23.338	±	2.88994		23.6609	±	3.05934		23.283	±	2.77296		0.219
BMI category																					0.102
<18.5	90	-4.2			23	-5.3			17	-4.4			7	-2.1			43	-4.3
18.5-24.9	1481	-69			283	-65.2			266	-69.5			229	-68			703	-70.9
>=25.0	574	-26.8			128	-29.5			100	-26.1			101	-30			245	-24.7
FM, kg	15.8998	±	5.58829		15.676	±	5.87038		15.1509	±	5.51546		16.7614	±	6.16872		15.9941	±	5.23501		0.001
Percentage FM, %	24.9172	±	6.26494		25.0452	±	6.68998		23.7806	±	6.24137		25.888	±	6.73685		24.9703	±	5.84473		< 0.001
FMI, kg/m2	5.9614	±	2.09117		6.03085	±	2.2652		5.68404	±	2.0476		6.2677	±	2.30006		5.93392	±	1.93607		0.002
FFM, kg	46.5951	±	5.48199		45.4576	±	5.67234		47.1214	±	5.34793		46.6493	±	5.77041		46.8713	±	5.28408		< 0.001
FFMI, kg/m2	17.4226	±	1.47845		17.4086	±	1.54957		17.6544	±	1.45128		17.3932	±	1.59681		17.3491	±	1.40671		0.007
Appendicular LSTM, kg	19.539	±	2.83513		18.8068	±	2.89929		19.7296	±	2.73762		19.7622	±	3.16681		19.7102	±	2.67208		< 0.001
SMI, kg/m2	7.2926	±	0.76352		7.18937	±	0.808503		7.37953	±	0.732331		7.35419	±	0.902394		7.28338	±	0.695934		0.002
Low SMI, n (%)*	708	-33			175	-40.3			100	-26.1			112	-33.2			321	-32.4			< 0.001
KUSATSU = Kusatsu Longitudinal Study, HATOYAMA = Hatoyama Cohort Study, ITABASHI = Itabashi Cohort Study, KASHIWA = Kashiwa Cohort Study, BMI = body mass index: weight (kg)/height (m)2, FM = fat mass, FMI = fat mass index: fat mass (kg)/height (m)2, FFM = fat-free mass, FFMI = fat-free mass index: fat-free mass (kg)/height (m)2, LSTM = lean soft tissue mass, SMI = skeletal muscle mass index: appe…
