# Supplementary material for: Reference Values and Age Differences in Body Composition of Community-Dwelling Older Japanese Men and Women: A Pooled Analysis of Four Cohort Studies
Source: PLoS One. 2015 Jul 6;10(7):e0131975. doi: 10.1371/journal.pone.0131975 (PMC4492501; doi:10.1371/journal.pone.0131975)
Supplement: S2 Table — KUSATSU = Kusatsu Longitudinal Study, HATOYAMA = Hatoyama Cohort Study, ITABASHI = Itabashi Cohort Study, KASHIWA = Kashiwa Cohort Study, BMI = body mass index: weight (kg)/height (m)2, FM = fat mass, FMI = fat mass index: fat mass (kg)/height (m)2, FFM = fat-free mass, FFMI = fat-free mass index: fat-free mass (kg)/height (m)2, LSTM = lean soft tissue mass, SMI = skeletal muscle mass index: appendicular lean soft tissue mass (kg)/height (m)2. *Low SMI is defined as <5.7 kg/m2 in women using the Asian Working Group for Sarcopenia algorithm [4]. (XLSX) [file pone.0131975.s002.xlsx]

## Sheet: S2 Table
S2 Table. Characteristics of female participants, by cohort
Variables	Mean ± SD or n (%)
	Overall				KUSATSU				HATOYAMA				ITABASHI				KASHIWA
	(n = 2333)				(n = 544)				(n = 297)				(n = 472)				(n = 1020)				P value
Age, years	72.56	±	5.5575		72.45	±	6.317		71.72	±	5.492		72.59	±	4.829		72.84	±	5.48		0.022
Age group, n (%)																					< 0.001
65-69	833	-35.7			219	-40.3			136	-45.8			139	-29.4			339	-33.2
70-74	697	-29.9			145	-26.7			68	-22.9			166	-35.2			318	-31.2
75-79	511	-21.9			96	-17.6			57	-19.2			132	-28			226	-22.2
80-84	232	-9.9			57	-10.5			36	-12.1			31	-6.6			108	-10.6
85+	60	-2.6			27	-5			0	(0.0)			4	-0.8			29	-2.8
Chronic disease, n (%)
Hypertension (n = 2331)	941	-40.4			211	-38.9			131	-44.1			189	-40			410	-40.2			0.527
Stroke (n = 2332)	112	-4.8			28	-5.2			13	-4.4			21	-4.4			50	-4.9			0.937
Heart disease (n = 2330)	281	-12.1			48	-8.9			36	-12.1			52	-11			145	-14.2			0.017
Diabetes mellitus (n = 2332)	208	-8.9			40	-7.4			34	-11.4			45	-9.6			89	-8.7			0.235
Body composition parameters
Height, cm	150.417	±	5.81385		148.564	±	6.22375		150.195	±	5.65444		150.545	±	5.55984		151.41	±	5.50407		< 0.001
Weight, kg	51.3145	±	7.9542		51.3528	±	8.36281		51.3236	±	7.78917		50.6591	±	7.65081		51.5947	±	7.90997		0.214
BMI, kg/m2	22.6819	±	3.30911		23.2465	±	3.40439		22.7397	±	3.14654		22.376	±	3.3899		22.5056	±	3.23274		< 0.001
BMI category																					0.001
<18.5	196	-8.4			33	-6.1			29	-9.8			52	-11			82	-8
18.5-24.9	1636	-70.1			361	-66.4			212	-71.4			326	-69.1			737	-72.3
>=25.0	501	-21.5			150	-27.6			56	-18.9			94	-19.9			201	-19.7
FM, kg	16.6818	±	5.78938		17.2006	±	6.06007		16.3862	±	5.63573		16.1091	±	5.96059		16.7563	±	5.58211		0.019
Percentage FM, %	31.7437	±	7.07823		32.6848	±	7.25555		31.1834	±	7.23386		30.9417	±	7.61071		31.776	±	6.6158		0.001
FMI, kg/m2	7.3961	±	2.60968		7.80291	±	2.7463		7.27931	±	2.54004		7.14589	±	2.74854		7.32901	±	2.46474		< 0.001
FFM, kg	34.6321	±	3.75508		34.1515	±	3.94466		34.9343	±	3.80698		34.55	±	3.4054		34.8384	±	3.76987		0.003
FFMI, kg/m2	15.2855	±	1.18639		15.4432	±	1.21122		15.4589	±	1.16757		15.2301	±	1.10669		15.1766	±	1.2008		< 0.001
Appendicular LSTM, kg	13.3161	±	2.05455		12.9912	±	2.18786		13.4031	±	2.05585		13.3068	±	1.87707		13.4683	±	2.0424		< 0.001
SMI, kg/m2	5.8614	±	0.67104		5.85411	±	0.721011		5.91415	±	0.648756		5.85494	±	0.643324		5.85294	±	0.662565		0.551
Low SMI, n (%)*	930	-39.9			206	-37.9			107	-36			190	-40.3			427	-41.9			0.216
KUSATSU = Kusatsu Longitudinal Study, HATOYAMA = Hatoyama Cohort Study, ITABASHI = Itabashi Cohort Study, KASHIWA = Kashiwa Cohort Study, BMI = body mass index: weight (kg)/height (m)2, FM = fat mass, FMI = fat mass index: fat mass (kg)/height (m)2, FFM = fat-free mass, FFMI = fat-free mass index: fat-free mass (kg)/height (m)2, LSTM = lean soft tissue mass, SMI = skeletal muscle mass index: appe…
