# Supplementary material for: Reference Values and Age Differences in Body Composition of Community-Dwelling Older Japanese Men and Women: A Pooled Analysis of Four Cohort Studies
Source: PLoS One. 2015 Jul 6;10(7):e0131975. doi: 10.1371/journal.pone.0131975 (PMC4492501; doi:10.1371/journal.pone.0131975)
Supplement: S3 Table — CI = confidence interval. All P values for Cochran's Q statistic exceed 0.05. BMI = body mass index: weight (kg)/height (m)2, FM = fat mass, FMI = fat mass index: fat mass (kg)/height (m)2, FFM = fat-free mass, FFMI = fat-free mass index: fat-free mass (kg)/height (m)2, LSTM = lean soft tissue mass, SMI = skeletal muscle mass index: appendicular lean soft tissue mass (kg)/height (m)2. (XLSX) [file pone.0131975.s003.xlsx]

## Sheet: S3 Table
S3 Table. Weighted means of body composition parameters obtained from random effects meta-analysis model, by sex and age group, across cohort studies
Variables					Age group
	Overall				65-69				70-74				75-79				80-84				85+
	Weighted mean		I2 (%)		Weighted mean		I2 (%)		Weighted mean		I2 (%)		Weighted mean		I2 (%)		Weighted mean		I2 (%)		Weighted mean		I2 (%)
	(95% CI)				(95% CI)				(95% CI)				(95% CI)				(95% CI)				(95% CI)
Men
Height, cm	163.12	(161.9-164.4)	0		164.92	(163.3-166.6)	1.4		163.54	(162.7-164.4)	2.8		161.9	(160.5-163.3)	0		160.7	(159.0-162.5)	0		158.8	(154.8-162.9)	5.9
Weight, kg	62.4249	(61.5-63.3)	11.4621		64.26	(62.7-65.8)	21.13		63.69	(63.1-64.4)	0		60.67	(59.1-62.3)	0		59.3	(57.4-61.2)	13.91		55.15	(52.9-57.4)	8.76
BMI, kg/m2	23.4	(23.2-23.5)	0		23.55	(23.3-23.8)	8.71		23.73	(23.3-24.1)	11.35		23.08	(22.8-23.3)	0.02		22.9	(22.6-23.2)	0		22.1	(21.6-22.7)	9.98
FM, kg	15.9	(15.3-16.4)	23.2		15.93	(14.8-17.1)	35.26		16.19	(15.4-16.9)	12.68		15.77	(15.2-16.4)	0		16.05	(15.3-16.8)	0		14.33	(13.6-15.1)	10.82
Percentage FM, %	24.9	(24.2-25.6)	23.05		24.22	(23.0-25.4)	35.1		25.05	(24.0-26.1)	15.3		25.41	(24.8-26.0)	0		26.27	(25.5-27.1)	0		25.51	(23.8-27.2)	0
FMI, kg/m2	6	(5.77-6.17)	22.43		5.85	(5.48-6.22)	32.96		6.07	(5.72-6.42)	14.15		6.02	(5.90-6.15)	0		6.15	(5.88-6.43)	0		5.78	(5.34-6.21)	1.54
FFM, kg	46.53	(45.8-47.2)	8.25		48.32	(47.7-48.9)	0		47.47	(47.2-47.8)	0		44.93	(43.9-46.0)	0		43.4	(42.0-44.8)	11.86		41.01	(38.7-43.4)	16.54
FFMI, kg/m2	17.45	(17.3-17.6)	0		17.75	(17.6-17.9)	11.66		17.8	(17.7-18.0)	0		17.08	(16.9-17.2)	2.11		16.76	(16.5-17.0)	20.43		16.29	(16.1-16.49)	0
Appendicular LSTM, kg	19.5	(19.1-19.9)	8.6		20.42	(20.0-20.8)	6.78		19.87	(19.6-20.2)	5.45		18.69	(18.1-19.3)	0		18.03	(17.2-18.9)	0		16.8	(15.5-18.1)	16.55
SMI, kg/m2	7.3	(7.22-7.37)	15.47		7.49	(7.47-7.51)	0		7.4	(7.36-7.45)	0		7.1	(6.98-7.23)	0		6.95	(6.75-7.14)	13.9		6.63	(6.48-6.78)	0
Women
Height, cm	150.19	(148.9-151.5)	0		151.97	(151.1-152.8)	0		150.63	(149.3-154.9)	0		148.89	(147.3-150.5)	1		146.65	(144.4-148.9)	0		144.78	(141.9-147.7)	16.1
Weight, kg	51.27	(50.9-51.7)	0		52.54	(52.0-53.0)	0.42		51.44	(50.7-52.2)	2.58		50.84	(50.2-51.5)	4.98		49.1	(48.1-50.1)	0		46.43	(45.0-47.9)	30.3
BMI, kg/m2	22.71	(22.3-23.1)	0		22.7	(22.4-23.0)	0.04		22.73	(22.2-23.3)	3.11		22.8	(22.4-23.2)	9.86		22.65	(22.3-23.1)	0		22.43	(21.5-23.3)	0
FM, kg	16.64	(16.2-17.1)	8.72		16.97	(16.7-17.2)	1.3		16.75	(15.9-17.6)	9.71		16.74	(15.9-17.6)	3.79		16.13	(15.4-16.9)	0		15.49	(13.9-17.0)	0
Percentage FM, %	31.67	(31.0-32.4)	12.19		31.37	(30.9-31.9)	0		31.83	(30.4-33.3)	1.2		32.25	(30.9-33.6)	10.65		32.13	(31.2-33.1)	0		32.23	(30.3-34.2)	0
FMI, kg/m2	7.39	(7.12-7.66)	8.63		7.3	(7.25-7.35)	0		7.41	(6.92-7.90)	9.96		7.57	(7.13-8.01)	13.92		7.447	(7.12-7.77)	0		7.4535	(6.74-8.17)	0
FFM, kg	34.61	(34.3-35.0)	4.23		35.69	(35.5-35.9)	4.77		34.76	(34.2-35.3)	26.21		33.93	(33.4-34.5)	14.1		33.02	(32.6-33.5)	0.88		30.99	(29.9-32.1)	0
FFMI, kg/m2	15.32	(15.2-15.5)	0		15.4	(15.3-15.6)	0		15.3	(15.1-15.5)	15.33		15.25	(15.1-15.4)	0		15.25	(15.0-15.5)	0		15	(14.7-15.3)	0
Appendicular LSTM, kg	13.29	(13.1-13.5)	0		13.92	(13.8-14.1)	0		13.39	(13.1-13.7)	22.92		12.84	(12.5-13.2)	14.95		12.27	(11.9-12.6)	0		11.23	(10.7-11.7)	0
SMI, kg/m2	5.86	(5.84-5.88)	0		6.01	(5.98-6.05)	0		5.88	(5.80-5.95)	21.06		5.77	(5.71-5.83)	2.26		5.72	(5.62-5.82)	0		5.407	(5.22-5.60)	0
CI = confidence interval. All P values for Cochran's Q statistic exceed 0.05.
BMI = body mass index: weight (kg)/height (m)2, FM = fat mass, FMI = fat mass index: fat mass (kg)/height (m)2, FFM = fat-free mass, FFMI = fat-free mass index: fat-free mass (kg)/height (m)2, LSTM = lean soft tissue mass, SMI = skeletal muscle mass index: appendicular lean soft tissue mass (kg)/height (m)2.
