# Supplementary material for: Reference Values and Age Differences in Body Composition of Community-Dwelling Older Japanese Men and Women: A Pooled Analysis of Four Cohort Studies
Source: PLoS One. 2015 Jul 6;10(7):e0131975. doi: 10.1371/journal.pone.0131975 (PMC4492501; doi:10.1371/journal.pone.0131975)
Supplement: S4 Table — FM = fat mass, FFM = fat-free mass, LSTM = lean soft tissue mass. (XLSX) [file pone.0131975.s004.xlsx]

## Sheet: S4 Table
S4 Table. Quartiles and quintiles of weight, FM, FFM, and appendicular LSTM, by sex and age group
Body composition				Age group
parameters	Percentiles			Men							Women
				Overall	65-69	70-74	75-79	80-84	85+		Overall	65-69	70-74	75-79	80-84	85+
Height, cm		80th		168.4	169.9	168.86	166.66	166	164.24		155.1	156.5	155.24	154.16	151.74	148.92
		75th		167.3	169	167.625	165.7	165	163.5		154.3	155.5	154.6	153.3	151	148.425
		60th		165	166.46	165.22	163.82	163	161.4		152	153.3	152.2	151.1	148.68	146.3
		50th		163.5	165	163.75	162.2	161.6	159.5		150.5	152	150.9	149.5	147.7	144.45
		40th		162	163.64	162.3	161.08	159.5	158		149.3	150.8	149.5	148.38	146.22	143.88
		25th		159.5	161.05	160	158.8	156.725	153.3		147	148.85	147.1	146	142.625	140.05
		20th		158.5	160.3	158.9	157.9	156.3	152.84		145.98	148	146.2	144.94	141.66	140
Weight, kg		80th		69.8	71.5	70.66	68	65.5	62.98		57.32	58.32	56.9	57.12	55.7	55.38
		75th		68.2	69.75	69.1	66.1	64.275	61.2		55.9	56.9	55.6	55.6	54.15	53.1
		60th		64.3	65.86	65.72	62.8	61	56.76		52.8	53.8	52.8	52.32	50.1	47.18
		50th		62.2	63.7	63.55	60.5	59.1	55.2		50.9	52	51.1	50.6	47.85	44.95
		40th		59.9	61.44	61.5	58.1	57.16	53.7		48.9	50	49.22	48.5	46.42	43.06
		25th		56.2	57.95	57.6	55.3	53.825	49.1		45.7	47.2	45.9	45.4	43.225	39.925
		20th		55	56.32	56.1	54.3	52.84	47.94		44.6	45.9	44.9	43.98	42.76	38.64
FM, kg		80th		20.4	20.3	20.66	20.5	20.52	19.88		21.2	21.3	21.1	21.5	21.14	21.7
		75th		19.4	19.25	19.7	19.4	19.1	17.5		20.2	20.3	20	20.3	20.175	20.175
		60th		16.8	16.6	17.1	16.9	16.72	14.68		17.7	17.9	17.78	17.7	16.88	15.26
		50th		15.4	15.1	15.7	15.6	15.35	13.8		16.3	16.6	16.2	16.3	15.4	14.6
		40th		14.2	13.9	14.58	14.2	14.16	12.86		14.9	15.2	15	15	14.42	13.52
		25th		12.1	11.9	12.4	11.8	12.225	11		12.7	12.8	12.8	12.7	12.025	10.85
		20th		11.2	11.2	11.54	11.2	11.16	9.36		11.68	11.88	11.76	11.64	10.92	9.86
FFM, kg		80th		51	52.68	51.7	48.96	47.6	44.64		37.62	38.6	37.5	37.1	35.84	33.88
		75th		50	51.6	50.9	48.2	46.65	44		37	38	36.85	36.2	35.1	33.375
		60th		47.9	49.3	48.6	46.22	44.52	42.8		35.4	36.4	35.4	34.9	33.5	32.1
		50th		46.5	48.2	47.45	44.9	43.1	41.7		34.5	35.5	34.6	34.1	32.85	31
		40th		45	46.9	46.08	43.58	42.18	40		33.7	34.5	33.8	33.2	32.2	30.24
		25th		42.8	44.8	43.9	41.6	40.2	38		32.2	33.25	32.55	31.6	30.625	28.625
		20th		42	43.82	43.1	40.74	39.44	36.82		31.6	32.7	31.9	31.14	30.16	28.18
Appendicular LSTM, kg		80th		21.8	22.5	21.962	20.88	20.16	18.846		14.982	15.522	14.9	14.5	13.558	13
		75th		21.3	22.075	21.6	20.39	19.5975	18.4		14.6	15.2	14.565	14.1	13.3	12.915
		60th		20.2	20.9	20.634	19.3	18.47	17.7		13.73	14.29	13.728	13.402	12.632	11.672
		50th		19.5	20.3	19.98	18.6	17.855	17.2		13.26	13.82	13.23	12.97	12.1	11.21
		40th		18.704	19.7	19.2	18.016	17.312	16.132		12.81	13.4	12.882	12.44	11.8	10.84
		25th		17.7	18.62	18.0875	17.05	16.2775	15.2		12.04	12.7	12.2	11.7	11.1425	9.7375
		20th		17.2	18.2	17.7	16.6	15.822	14.56		11.698	12.398	11.966	11.204	10.8	9.524
FM = fat mass, FFM = fat-free mass, LSTM = lean soft tissue mass.
